# Supplementary material for: 3D Hierarchically Structured Tin Oxide and Iron Oxide-Embedded Carbon Nanofiber with Outermost Polypyrrole Layer for High-Performance Asymmetric Supercapacitor
Source: Nanomaterials (Basel). 2023 May 11;13(10):1614. doi: 10.3390/nano13101614 (PMC10224367; doi:10.3390/nano13101614)
Supplement: Supplementary file 1 [file nanomaterials-13-01614-s001.zip]

Archive with 1 entries (1 files):
- nanomaterials-2372381-supplementary.pdf
